# Supplementary material for: Observation of unusual outer-sphere mechanism using simple alkenes as nucleophiles in allylation chemistry
Source: Nat Commun. 2024 May 21;15:4317. doi: 10.1038/s41467-024-48541-5 (PMC11109239; doi:10.1038/s41467-024-48541-5)
Supplement: Supplementary file 4 — Supplementary Data 1 [file 41467_2024_48541_MOESM4_ESM.xlsx]

## Sheet: Sheet1
Cartesian coordinates of the calculated structures
Int1
B3LYP SCF energy:			-2911.03562279 a.u.
B3LYP enthalpy:			-2910.215157 a.u.
B3LYP free energy:			-2910.352251 a.u.
M06 SCF energy in solution:			-2911.08752077 a.u.
M06 enthalpy in solution:				-2910.267059 a.u.
M06 free energy in solution:			-2910.404152 a.u.
Three lowest frequencies (cm-1):	10.2423 18.3257 20.7153
Cartesian coordinates
ATOM X Y Z
P 0.040791 -1.761013 -0.233953
P -0.078807 1.649336 0.081397
C 2.428889 -0.204428 -0.557301
C 2.306381 0.313154 0.848911
C 1.589361 -1.190892 -1.085606
C 1.312054 1.215837 1.234072
C 3.509523 0.311399 -1.359635
C 3.313073 -0.084058 1.798767
C 3.736506 -0.216206 -2.672915
C 3.294346 0.463717 3.122853
C 1.839286 -1.700680 -2.392488
C 1.333444 1.769702 2.544924
C 2.881594 -1.235765 -3.154615
C 2.293378 1.406497 3.456954
C 4.379986 1.342956 -0.901439
C 4.344080 -1.015771 1.481401
C -0.460252 -3.293210 -1.140701
C 0.464472 -2.331501 1.453467
C -1.067328 2.918269 0.988634
C 0.707227 2.539776 -1.317888
C 4.811558 0.279451 -3.458372
C 4.282825 0.069185 4.064489
C 5.410707 1.806761 -1.687725
C 5.287326 -1.380684 2.415970
C 5.636388 1.268961 -2.977396
C 5.260939 -0.834575 3.721931
C -0.200195 -4.578854 -0.644969
C -0.448491 -2.109719 2.495517
C -1.236862 4.228685 0.519498
C 0.424986 2.153695 -2.636475
C -1.143339 -3.164369 -2.364425
C 1.640480 -3.054560 1.711541
C -1.763672 2.519669 2.147428
C 1.594598 3.606011 -1.090208
C -0.609156 -5.707517 -1.359891
C -0.193032 -2.608479 3.773522
C -2.066443 5.124444 1.202245
C 1.003239 2.833606 -3.710281
C -1.539946 -4.292487 -3.080370
C 1.892606 -3.550397 2.990462
C -2.576521 3.420015 2.834415
C 2.165522 4.286252 -2.164765
C -1.274992 -5.568943 -2.577279
C 0.976256 -3.329681 4.021612
C -2.731412 4.727246 2.361279
C 1.867968 3.903171 -3.475698
H 1.209545 -2.484005 -2.792904
H 0.591730 2.502653 2.832883
H 3.061105 -1.654676 -4.141518
H 2.293921 1.848969 4.449862
H 4.227015 1.771366 0.081533
H 4.387836 -1.443521 0.486806
H 4.969180 -0.141352 -4.448063
H 4.251125 0.499472 5.062109
H 6.059649 2.593425 -1.313515
H 6.063440 -2.091731 2.147248
H 6.458423 1.640342 -3.582315
H 6.014734 -1.128395 4.446504
H 0.308558 -4.709946 0.303013
H -1.357644 -1.546898 2.301561
H -0.726238 4.559881 -0.377770
H -0.231539 1.308524 -2.821542
H -1.365927 -2.175119 -2.756394
H 2.361108 -3.225909 0.917701
H -1.668002 1.500525 2.512867
H 1.839044 3.904463 -0.074441
H -0.407381 -6.696133 -0.957842
H -0.906595 -2.433288 4.573497
H -2.186426 6.135396 0.823672
H 0.780161 2.524632 -4.727388
H -2.062517 -4.174890 -4.025404
H 2.807601 -4.102944 3.182005
H -3.091131 3.101085 3.736606
H 2.846388 5.112002 -1.979465
H -1.592270 -6.448876 -3.129225
H 1.175430 -3.717140 5.016614
H -3.369318 5.427414 2.892600
H 2.316030 4.433686 -4.310873
Rh -1.656405 -0.148669 -0.411182
C -2.951111 -1.540682 -0.353848
O -3.737326 -2.364707 -0.202254
C -3.017455 1.299217 -1.682926
H -3.347577 0.687055 -2.517614
H -2.278070 2.057499 -1.915968
C -3.764627 1.419020 -0.534939
H -3.442761 2.158778 0.191530
C -5.050094 0.781368 -0.222867
C -5.579981 0.939796 1.071487
C -5.801614 0.065093 -1.174019
C -6.810747 0.384096 1.413197
H -5.017542 1.508559 1.807910
C -7.032725 -0.486257 -0.833217
H -5.431376 -0.046126 -2.189121
C -7.539238 -0.333060 0.461719
H -7.204832 0.515473 2.416712
H -7.604390 -1.030362 -1.579310
H -8.501995 -0.762614 0.722797
TS1
B3LYP SCF energy:			-3148.75835218 a.u.
B3LYP enthalpy:			-3147.924599 a.u.
B3LYP free energy:			-3148.064793 a.u.
M06 SCF energy in solution:			-3148.81633427 a.u.
M06 enthalpy in solution:				-3147.982581 a.u.
M06 free energy in solution:			-3148.122775 a.u.
Three lowest frequencies (cm-1):	-198.2249 12.8208 18.3330
Imaginary frequency:				-198.2249 cm-1
Cartesian coordinates
ATOM X Y Z
P -0.066611 1.733137 -0.426337
P -0.107054 -1.525405 0.478838
C -2.489964 0.226807 -0.732491
C -2.541481 -0.058637 0.741454
C -1.552249 1.085732 -1.304750
C -1.599662 -0.868738 1.382669
C -3.465733 -0.418840 -1.577973
C -3.646612 0.477280 1.491466
C -3.475609 -0.149033 -2.985709
C -3.799153 0.135773 2.874354
C -1.550554 1.300771 -2.717103
C -1.787371 -1.214151 2.750658
C -2.492585 0.718915 -3.524998
C -2.855665 -0.735939 3.468366
C -4.428469 -1.338557 -1.073029
C -4.602199 1.364970 0.916542
C 0.292052 3.390446 -1.158009
C -0.407862 2.247099 1.306749
C 0.830461 -2.487901 1.746399
C -0.845064 -2.770092 -0.660828
C -4.448727 -0.764765 -3.815991
C -4.886024 0.670311 3.617177
C -5.354883 -1.928048 -1.905150
C -5.639334 1.876074 1.664857
C -5.375371 -1.634484 -3.288589
C -5.789271 1.523989 3.028077
C -0.715638 4.197724 -1.710884
C 0.566876 2.002623 2.283698
C 1.146304 -3.844196 1.583486
C -0.699660 -2.637697 -2.049661
C 1.582060 3.922371 -1.006221
C -1.522434 3.034858 1.630630
C 1.363028 -1.799746 2.856305
C -1.618483 -3.829467 -0.152797
C -0.426381 5.496235 -2.132410
C 0.419398 2.518391 3.573223
C 1.952384 -4.502170 2.517401
C -1.285889 -3.565621 -2.913912
C 1.865628 5.222809 -1.423790
C -1.671746 3.540019 2.921193
C 2.158712 -2.462299 3.789770
C -2.196550 -4.756725 -1.017875
C 0.864030 6.010203 -1.993952
C -0.702670 3.282849 3.894680
C 2.455642 -3.818432 3.622343
C -2.026111 -4.629725 -2.399667
H -0.797692 1.942797 -3.160814
H -1.085820 -1.876455 3.240477
H -2.487660 0.913000 -4.594541
H -2.982106 -1.022608 4.509250
H -4.431113 -1.581722 -0.017641
H -4.509069 1.644398 -0.126585
H -4.444613 -0.537363 -4.878899
H -4.987107 0.393309 4.663327
H -6.078802 -2.625495 -1.493633
H -6.352896 2.553045 1.203884
H -6.117713 -2.100277 -3.930071
H -6.616711 1.929171 3.603098
H -1.725931 3.817789 -1.822626
H 1.451102 1.427163 2.023865
H 0.773000 -4.395887 0.728554
H -0.150883 -1.793473 -2.456826
H 2.368669 3.329263 -0.548486
H -2.276657 3.254478 0.881826
H 1.135298 -0.747520 3.004000
H -1.768552 -3.932007 0.918115
H -1.213050 6.105615 -2.567945
H 1.183118 2.328693 4.322433
H 2.186372 -5.552675 2.372467
H -1.167387 -3.450331 -3.987313
H 2.870040 5.618168 -1.303870
H -2.544611 4.138443 3.164875
H 2.546004 -1.920732 4.648238
H -2.783419 -5.576545 -0.613687
H 1.086505 7.020540 -2.324458
H -0.818869 3.685257 4.896828
H 3.079081 -4.333642 4.347012
H -2.478212 -5.353682 -3.071346
Rh 1.488329 0.003521 -0.713992
C 2.455187 1.035642 -1.963949
O 2.993772 1.554837 -2.838432
F 5.039073 -2.482962 -1.511390
F 3.621424 -3.612742 -0.262020
C 2.716288 -1.848901 -1.614725
C 3.853159 -2.411024 -0.854880
C 3.609743 -1.237008 0.002390
H 3.023443 -1.492178 0.878590
H 1.822158 -2.462659 -1.599655
H 3.000362 -1.411247 -2.566141
C 4.507483 -0.074743 0.136435
C 4.416359 0.677072 1.325356
C 5.479862 0.286220 -0.816332
C 5.267251 1.754501 1.557411
H 3.687429 0.391240 2.078566
C 6.317845 1.374305 -0.585723
H 5.583536 -0.279551 -1.733501
C 6.217031 2.112120 0.597336
H 5.191961 2.312061 2.486481
H 7.061261 1.641256 -1.330936
H 6.880754 2.953546 0.773179
Int2
B3LYP SCF energy:			-3148.78640359 a.u.
B3LYP enthalpy:			-3147.951169 a.u.
B3LYP free energy:			-3148.090822 a.u.
M06 SCF energy in solution:			-3148.84349351 a.u.
M06 enthalpy in solution:				-3148.008259 a.u.
M06 free energy in solution:			-3148.147912 a.u.
Three lowest frequencies (cm-1):	12.5728 26.9268 28.1163
Cartesian coordinates
ATOM X Y Z
P 0.488744 1.663377 -0.356341
P -0.495856 -1.658626 0.529430
C -2.192438 0.709826 -0.750258
C -2.356323 0.477171 0.726674
C -1.078212 1.360268 -1.294862
C -1.692023 -0.545217 1.409260
C -3.261741 0.287442 -1.618736
C -3.297181 1.306596 1.432963
C -3.179560 0.546377 -3.027097
C -3.556345 1.062214 2.820771
C -1.008603 1.580352 -2.706547
C -1.985658 -0.786015 2.781504
C -2.030340 1.198822 -3.538634
C -2.889185 -0.009087 3.462526
C -4.414479 -0.395955 -1.135054
C -3.985367 2.386516 0.807965
C 1.325932 3.078613 -1.186291
C 0.177307 2.364037 1.313560
C 0.293550 -2.690285 1.833749
C -1.622430 -2.795580 -0.383794
C -4.239419 0.142085 -3.881576
C -4.476998 1.886502 3.521590
C -5.422731 -0.781559 -1.989883
C -4.869195 3.171628 1.514761
C -5.342273 -0.506132 -3.375809
C -5.121700 2.921529 2.885109
C 0.623267 4.194106 -1.673640
C 0.986443 1.932504 2.373724
C 0.387097 -4.084475 1.700439
C -1.589515 -2.880300 -1.782340
C 2.728237 3.085274 -1.225069
C -0.722222 3.420431 1.522543
C 0.943289 -2.068866 2.918144
C -2.580078 -3.543084 0.325313
C 1.312957 5.282517 -2.205987
C 0.887882 2.537291 3.628727
C 1.099192 -4.839540 2.636535
C -2.482822 -3.712188 -2.460761
C 3.415289 4.181657 -1.750451
C -0.823960 4.016713 2.778268
C 1.641308 -2.828446 3.856553
C -3.464260 -4.378697 -0.354496
C 2.710020 5.278712 -2.245075
C -0.019927 3.576745 3.833252
C 1.723438 -4.216773 3.716421
C -3.415412 -4.466174 -1.748841
H -0.140987 2.075784 -3.127387
H -1.498610 -1.601011 3.301577
H -1.964345 1.395000 -4.605754
H -3.102202 -0.213814 4.508587
H -4.495782 -0.621487 -0.078748
H -3.810684 2.593198 -0.241615
H -4.160858 0.355027 -4.944508
H -4.662033 1.682318 4.572957
H -6.290687 -1.302284 -1.596022
H -5.381731 3.988683 1.015077
H -6.149578 -0.810345 -4.035486
H -5.825302 3.545885 3.427851
H -0.462350 4.211688 -1.652551
H 1.712004 1.141615 2.210118
H -0.101661 -4.589836 0.874558
H -0.867944 -2.295758 -2.343490
H 3.290415 2.240279 -0.838052
H -1.348888 3.776868 0.711677
H 0.886159 -0.990902 3.041926
H -2.633890 -3.477702 1.408177
H 0.759116 6.134986 -2.588716
H 1.524057 2.200630 4.442549
H 1.159926 -5.917232 2.517651
H -2.446692 -3.768903 -3.544678
H 4.501102 4.173352 -1.774264
H -1.530726 4.826834 2.931906
H 2.120662 -2.336318 4.698132
H -4.192090 -4.960125 0.204147
H 3.244278 6.128762 -2.659325
H -0.097283 4.048473 4.808589
H 2.271661 -4.806581 4.444921
H -4.105455 -5.118178 -2.276586
Rh 1.216958 -0.642222 -0.951426
C 2.246564 0.007759 -2.435796
O 2.725754 0.390690 -3.402920
F 3.958521 -2.177564 -2.130496
F 3.615142 -3.716459 -0.599803
C 1.695335 -2.629347 -1.609191
C 3.110516 -2.546142 -1.104594
C 3.011911 -1.478713 -0.031084
H 2.545643 -1.919455 0.847882
H 1.121460 -3.375840 -1.063893
H 1.624689 -2.786959 -2.686618
C 4.078016 -0.528662 0.328153
C 4.165079 -0.131077 1.680964
C 5.037291 -0.018387 -0.575049
C 5.158371 0.740615 2.117248
H 3.460081 -0.545691 2.396312
C 6.028812 0.854502 -0.134594
H 5.019598 -0.321147 -1.612984
C 6.092504 1.242304 1.207707
H 5.212171 1.020558 3.165300
H 6.764702 1.225838 -0.842038
H 6.871378 1.920801 1.543235
TS2
B3LYP SCF energy:			-3148.76818858 a.u.
B3LYP enthalpy:			-3147.934788 a.u.
B3LYP free energy:			-3148.072160 a.u.
M06 SCF energy in solution:			-3148.81469890 a.u.
M06 enthalpy in solution:				-3147.981298 a.u.
M06 free energy in solution:			-3148.118670 a.u.
Three lowest frequencies (cm-1):	-288.3157 16.7523 26.8133
Imaginary frequency:				-288.3157 cm-1
Cartesian coordinates
ATOM X Y Z
Rh 1.092970 1.211840 -0.661774
F 3.780131 3.511089 0.228095
F 2.137741 2.089132 0.978971
C 3.353955 1.491460 -1.084627
C 2.929522 2.725364 -0.432316
C 1.721214 3.228606 -1.073985
C 4.483161 0.670715 -0.629581
C 4.987489 0.725565 0.684158
C 5.137664 -0.154112 -1.566510
C 6.117656 -0.008419 1.034495
C 6.260441 -0.894683 -1.209075
C 6.757927 -0.820433 0.094692
H 3.304670 1.602577 -2.167078
H 1.825498 3.409690 -2.142655
H 1.171602 4.005146 -0.548019
H 4.498289 1.348525 1.422191
H 4.772787 -0.191416 -2.591058
H 6.502268 0.056031 2.047949
H 7.642726 -1.385465 0.373539
H 6.756716 -1.515952 -1.949156
C 0.632696 0.708686 -2.376447
O 0.382615 0.441940 -3.465848
P -1.276031 1.774782 -0.157426
P 0.886401 -1.126127 0.250505
C -2.284552 -0.844294 -0.709985
C -1.961709 -1.338516 0.675343
C -2.280496 0.511299 -1.062667
C -0.674197 -1.561262 1.172981
C -2.792570 -1.813919 -1.647629
C -3.105820 -1.666392 1.495856
C -3.312882 -1.382671 -2.912720
C -2.914517 -2.242407 2.793111
C -2.846577 0.917301 -2.305548
C -0.516762 -2.157419 2.460757
C -3.350868 0.002692 -3.196310
C -1.595312 -2.492656 3.237763
C -2.813193 -3.211255 -1.367307
C -4.447898 -1.429444 1.073698
C -1.781818 3.422425 -0.821647
C -1.717597 1.863399 1.613721
C 2.194530 -1.349669 1.528147
C 1.156436 -2.506086 -0.933191
C -3.806251 -2.340520 -3.839069
C -4.037907 -2.558175 3.603656
C -3.295957 -4.115929 -2.285570
C -5.517968 -1.738510 1.884122
C -3.797552 -3.681430 -3.536091
C -5.316649 -2.311969 3.162312
C -2.605616 4.284576 -0.080229
C -0.733442 2.303447 2.515314
C 3.102921 -2.416553 1.478619
C 1.987930 -2.312097 -2.046777
C -1.325987 3.846944 -2.083520
C -3.020407 1.617975 2.073355
C 2.244512 -0.456267 2.613285
C 0.608362 -3.778681 -0.705442
C -2.969047 5.531913 -0.592981
C -1.053183 2.485616 3.861846
C 4.032824 -2.596222 2.505198
C 2.254845 -3.364317 -2.923306
C -1.698898 5.088115 -2.596674
C -3.330135 1.796774 3.422027
C 3.169058 -0.645815 3.638761
C 0.875730 -4.828445 -1.584590
C -2.520487 5.936305 -1.849960
C -2.348495 2.229942 4.316622
C 4.063577 -1.718472 3.588882
C 1.694688 -4.622738 -2.696594
H -2.890282 1.969273 -2.556075
H 0.475914 -2.361028 2.837500
H -3.786993 0.340277 -4.132880
H -1.441423 -2.953774 4.209941
H -2.442499 -3.566793 -0.414008
H -4.634228 -0.995595 0.098854
H -4.195052 -1.989731 -4.791394
H -3.864236 -2.998460 4.582065
H -3.296397 -5.175636 -2.047000
H -6.528359 -1.544903 1.535446
H -4.177980 -4.407573 -4.248347
H -6.170611 -2.556861 3.786999
H -2.964766 3.991300 0.899331
H 0.273865 2.508699 2.165480
H 3.084359 -3.114970 0.649556
H 2.447002 -1.344218 -2.218972
H -0.680923 3.204752 -2.674525
H -3.791295 1.287411 1.385324
H 1.548640 0.373239 2.671176
H -0.019412 -3.953543 0.162021
H -3.605054 6.186101 -0.003786
H -0.289713 2.829802 4.553611
H 4.727947 -3.429384 2.456815
H 2.899397 -3.200219 -3.781987
H -1.342109 5.394774 -3.575718
H -4.338747 1.596746 3.771494
H 3.188705 0.043031 4.478633
H 0.444108 -5.807744 -1.398877
H -2.804140 6.907244 -2.245255
H -2.594247 2.371066 5.365219
H 4.780094 -1.867878 4.391675
H 1.898581 -5.440730 -3.381421
Int3
B3LYP SCF energy:			-3148.80545210 a.u.
B3LYP enthalpy:			-3147.969873 a.u.
B3LYP free energy:			-3148.111478 a.u.
M06 SCF energy in solution:				-3148.84809767 a.u.
M06 enthalpy in solution:				-3148.012519 a.u.
M06 free energy in solution:				-3148.154124 a.u.
Three lowest frequencies (cm-1):	8.6877 19.5299 23.9156
Cartesian coordinates
ATOM X Y Z
Rh 1.102498 1.139809 -0.185473
F 3.454841 2.685093 1.457443
F 1.165321 1.336872 1.786638
C 3.892492 1.719498 -0.638927
C 3.117594 2.536986 0.167775
C 1.888876 3.159011 -0.239322
C 5.107798 0.986587 -0.336992
C 5.676114 0.876305 0.952768
C 5.771172 0.362496 -1.418521
C 6.862069 0.174052 1.137111
C 6.955651 -0.338422 -1.226136
C 7.506248 -0.434287 0.055165
H 3.620597 1.751306 -1.690042
H 1.829021 3.539909 -1.254873
H 1.419456 3.791825 0.508023
H 5.191852 1.345368 1.798126
H 5.350392 0.444117 -2.418175
H 7.290569 0.102292 2.132415
H 8.433686 -0.978013 0.209551
H 7.452678 -0.804858 -2.071479
C 1.149220 0.896994 -2.045130
O 1.224244 0.758863 -3.184693
P -1.195646 1.769562 -0.271780
P 0.819697 -1.284360 0.300842
C -2.278360 -0.822311 -0.760530
C -2.038234 -1.207569 0.679144
C -2.064046 0.472465 -1.259500
C -0.777399 -1.501027 1.219183
C -2.877486 -1.809102 -1.625625
C -3.209239 -1.342595 1.513388
C -3.204889 -1.471623 -2.980794
C -3.068800 -1.750530 2.880347
C -2.432133 0.792178 -2.597572
C -0.669578 -1.901881 2.581501
C -2.974551 -0.151012 -3.432829
C -1.775194 -2.020962 3.384134
C -3.189300 -3.129095 -1.184624
C -4.529091 -1.086916 1.037368
C -1.372942 3.394388 -1.139528
C -2.124870 1.998777 1.286639
C 2.147543 -1.921624 1.419615
C 0.861092 -2.495184 -1.079607
C -3.786642 -2.447303 -3.834602
C -4.220332 -1.887826 3.701927
C -3.763838 -4.050033 -2.031263
C -5.627035 -1.235553 1.854913
C -4.061267 -3.712857 -3.373572
C -5.476957 -1.640223 3.202588
C -2.036175 4.461688 -0.510534
C -1.480737 2.226316 2.511618
C 2.584468 -3.254440 1.325157
C 1.819393 -2.327346 -2.092710
C -0.783052 3.625678 -2.397901
C -3.528304 2.070959 1.207406
C 2.726307 -1.076718 2.383878
C 0.060084 -3.645527 -1.088994
C -2.124229 5.710512 -1.131043
C -2.242293 2.522468 3.644626
C 3.574248 -3.733696 2.183961
C 1.953518 -3.274945 -3.106631
C -0.884316 4.869116 -3.018761
C -4.275128 2.372509 2.344106
C 3.712607 -1.568091 3.240687
C 0.192109 -4.591256 -2.107356
C -1.555895 5.918459 -2.386093
C -3.632853 2.599190 3.564562
C 4.139327 -2.893676 3.144808
C 1.134181 -4.406103 -3.119855
H -2.306640 1.802669 -2.963182
H 0.306297 -2.120352 2.995149
H -3.253117 0.117567 -4.448440
H -1.664439 -2.334052 4.419049
H -2.984208 -3.408852 -0.158753
H -4.675902 -0.774660 0.010798
H -4.020591 -2.167506 -4.858344
H -4.085534 -2.199362 4.734417
H -3.997070 -5.045235 -1.663501
H -6.620201 -1.040466 1.460175
H -4.513106 -4.450555 -4.030070
H -6.352334 -1.754852 3.835113
H -2.486719 4.329505 0.464864
H -0.402799 2.141927 2.568999
H 2.158815 -3.923673 0.586209
H 2.483860 -1.468520 -2.079116
H -0.245815 2.837314 -2.911800
H -4.036346 1.901292 0.262881
H 2.389474 -0.049205 2.460675
H -0.660526 -3.809771 -0.296479
H -2.641868 6.519647 -0.624260
H -1.740488 2.692320 4.592889
H 3.901175 -4.766255 2.099765
H 2.698769 -3.131140 -3.883583
H -0.432610 5.018038 -3.995282
H -5.357716 2.424580 2.276895
H 4.146522 -0.908230 3.987015
H -0.442214 -5.472753 -2.105743
H -1.628171 6.889473 -2.866902
H -4.218088 2.833305 4.449335
H 4.907581 -3.270964 3.814009
H 1.235484 -5.142608 -3.911683
Int4
B3LYP SCF energy:			-3458.44032860 a.u.
B3LYP enthalpy:			-3457.459628 a.u.
B3LYP free energy:			-3457.618133 a.u.
M06 SCF energy in solution:				-3458.32397597 a.u.
M06 enthalpy in solution:				-3457.343275 a.u.
M06 free energy in solution:				-3457.501780 a.u.
Three lowest frequencies (cm-1):	7.6908 14.9244 20.0107
Cartesian coordinates
ATOM X Y Z
P 0.952229 1.764750 -0.017533
P 0.788734 -1.844432 -0.221573
C 3.081040 0.168546 0.991100
C 3.263573 -0.387804 -0.392469
C 2.171597 1.192392 1.273862
C 2.389306 -1.305552 -0.990185
C 3.973435 -0.302207 2.021683
C 4.458071 0.013957 -1.096889
C 3.905189 0.267107 3.334065
C 4.750827 -0.541253 -2.384013
C 2.151179 1.762741 2.578372
C 2.704847 -1.835104 -2.275208
C 2.981508 1.311545 3.573826
C 3.845559 -1.473643 -2.942357
C 4.946447 -1.318490 1.794129
C 5.383435 0.956847 -0.560554
C 0.186594 3.287802 0.720470
C 1.966735 2.414855 -1.405004
C 0.282345 -3.399957 -1.085247
C 1.178451 -2.412432 1.479864
C 4.779130 -0.195934 4.354422
C 5.937459 -0.164123 -3.066959
C 5.787694 -1.740710 2.799538
C 6.526478 1.304127 -1.244982
C 5.704995 -1.179293 4.096063
C 6.813700 0.737002 -2.509057
C 0.300439 4.548006 0.109334
C 1.693266 1.994717 -2.715667
C 0.195427 -4.614546 -0.383374
C 0.330300 -2.155878 2.564701
C -0.585022 3.189463 1.894886
C 2.989646 3.352762 -1.175347
C -0.079831 -3.380523 -2.448639
C 2.304006 -3.232966 1.677247
C -0.300083 5.675777 0.676943
C 2.418970 2.531786 -3.782768
C -0.204998 -5.783269 -1.035653
C 0.602398 -2.696895 3.822692
C -1.166142 4.318715 2.470965
C 3.705943 3.884169 -2.245955
C -0.469054 -4.553158 -3.092796
C 2.569266 -3.777949 2.932010
C -1.020507 5.570303 1.866478
C 3.416516 3.478868 -3.552552
C -0.529179 -5.759697 -2.391204
C 1.720836 -3.509284 4.008526
H 1.490833 2.590374 2.795259
H 2.052033 -2.561369 -2.733106
H 2.949128 1.773297 4.557526
H 4.065833 -1.911208 -3.912582
H 5.032782 -1.762760 0.809923
H 5.185218 1.410534 0.402334
H 4.707247 0.251821 5.342284
H 6.139198 -0.604978 -4.039686
H 6.525385 -2.511462 2.594318
H 7.214908 2.023066 -0.810054
H 6.375904 -1.521536 4.878598
H 7.721815 1.017280 -3.034842
H 0.864023 4.661258 -0.808701
H 0.956145 1.217001 -2.888255
H 0.439640 -4.664977 0.670111
H -0.548178 -1.537074 2.442760
H -0.722020 2.231613 2.384515
H 3.221005 3.673230 -0.163214
H -0.077180 -2.437179 -2.982092
H 2.968587 -3.453084 0.847988
H -0.190559 6.639699 0.188128
H 2.204568 2.200802 -4.795061
H -0.260220 -6.712394 -0.475806
H -0.063421 -2.483152 4.653668
H -1.737470 4.217017 3.389277
H 4.492196 4.610645 -2.061081
H -0.735917 -4.518907 -4.145237
H 3.443690 -4.406807 3.068831
H -1.470062 6.451291 2.315580
H 3.975872 3.895608 -4.385474
H -0.835681 -6.671285 -2.896017
H 1.931191 -3.932636 4.986318
Rh -0.893613 -0.121331 -0.585118
F -4.327033 -1.006296 -2.070507
C -2.350041 -1.718190 -0.987047
C -3.788472 -1.495099 -0.905442
C -4.613282 -1.785902 0.126155
H -2.056430 -2.526898 -0.322680
H -4.102546 -2.141358 1.018193
C -6.068085 -1.722171 0.224905
C -6.932640 -1.526882 -0.875012
C -6.647166 -1.895794 1.499664
C -8.313259 -1.495192 -0.692635
H -6.522764 -1.420265 -1.871139
C -8.026959 -1.856549 1.677995
H -5.999123 -2.059641 2.357384
C -8.867992 -1.653819 0.581180
H -8.961700 -1.355115 -1.553192
H -8.446735 -1.989891 2.671026
H -9.945642 -1.629680 0.715011
H -2.045060 -1.918191 -2.010851
C -2.724213 2.407235 -1.015731
H -1.980494 3.163289 -0.774778
C -2.337714 1.418454 -1.888853
H -3.047106 0.704464 -2.286389
H -1.429021 1.556872 -2.464212
C -4.017004 2.626920 -0.392213
C -5.142707 1.805857 -0.622434
C -4.163768 3.752376 0.449021
C -6.360195 2.094676 -0.017913
H -5.065006 0.948852 -1.278545
C -5.385893 4.043164 1.045306
H -3.308940 4.398377 0.622892
C -6.485720 3.211601 0.816423
H -7.213419 1.448295 -0.197788
H -5.484535 4.915374 1.684847
H -7.441529 3.435149 1.281931
F -0.153893 -0.416683 -2.427561
C -1.722029 0.079380 1.075141
O -2.315983 0.196651 2.054339
TS3
B3LYP SCF energy:			-3458.40521042 a.u.
B3LYP enthalpy:			-3457.426179 a.u.
B3LYP free energy:			-3457.583302 a.u.
M06 SCF energy in solution:			-3458.29558426 a.u.
M06 enthalpy in solution:				-3457.316553 a.u.
M06 free energy in solution:			-3457.473676 a.u.
Three lowest frequencies (cm-1):	-325.1461 7.5741 15.5557
Imaginary frequency:				-325.1461 cm-1
Cartesian coordinates
ATOM X Y Z
P 0.934988 1.720141 0.277771
P 0.505701 -1.750177 -0.757656
C 2.608540 -0.397219 1.248800
C 3.075501 -0.688126 -0.152573
C 1.745821 0.660252 1.572782
C 2.278252 -1.338439 -1.100920
C 3.156684 -1.209149 2.309009
C 4.439686 -0.356548 -0.483590
C 2.810770 -0.936535 3.672544
C 4.952612 -0.675884 -1.782864
C 1.427290 0.913173 2.938310
C 2.813994 -1.648719 -2.381854
C 1.938836 0.141850 3.950742
C 4.105600 -1.326066 -2.711758
C 4.054981 -2.288056 2.061725
C 5.324001 0.278066 0.436575
C 0.286948 3.213965 1.166783
C 2.288128 2.405108 -0.756820
C -0.062953 -2.837367 -2.146422
C 0.527096 -2.895009 0.681707
C 3.361582 -1.726867 4.716855
C 6.298205 -0.357675 -2.110402
C 4.579481 -3.032544 3.094366
C 6.626259 0.566144 0.094041
C 4.232954 -2.753122 4.437669
C 7.123288 0.247829 -1.192060
C 0.835098 4.486723 0.930399
C 2.167206 2.530805 -2.148589
C -0.433573 -4.175561 -1.930313
C -0.449057 -2.805489 1.683587
C -0.772726 3.111809 2.087930
C 3.426249 2.921588 -0.109771
C -0.204142 -2.297954 -3.442421
C 1.473482 -3.932724 0.747784
C 0.369893 5.605441 1.625768
C 3.169955 3.176866 -2.876101
C -0.903497 -4.961675 -2.985838
C -0.480716 -3.729167 2.730644
C -1.226632 4.227447 2.788462
C 4.418393 3.566840 -0.844874
C -0.662505 -3.093386 -4.491754
C 1.436968 -4.857370 1.790368
C -0.651896 5.479915 2.564953
C 4.290094 3.699216 -2.230081
C -1.011125 -4.428347 -4.269351
C 0.460370 -4.757379 2.784475
H 0.796108 1.751316 3.197741
H 2.200402 -2.162132 -3.109481
H 1.690208 0.369397 4.984190
H 4.495175 -1.581346 -3.693895
H 4.335895 -2.523416 1.042893
H 4.968671 0.533736 1.427375
H 3.085427 -1.497254 5.742704
H 6.664118 -0.610332 -3.102204
H 5.267918 -3.843839 2.875342
H 7.279494 1.043106 0.819360
H 4.656885 -3.347755 5.241591
H 8.152890 0.480309 -1.447991
H 1.633306 4.616990 0.211476
H 1.323831 2.079400 -2.654443
H -0.355893 -4.617367 -0.944344
H -1.187112 -2.012823 1.660301
H -1.247511 2.159789 2.285383
H 3.532581 2.831834 0.967100
H 0.028696 -1.251629 -3.606428
H 2.235038 -4.021923 -0.021213
H 0.817877 6.575589 1.430263
H 3.072479 3.264349 -3.954518
H -1.181150 -5.994968 -2.798054
H -1.239703 -3.641675 3.502840
H -2.037572 4.115490 3.501872
H 5.293102 3.960897 -0.335950
H -0.751620 -2.665271 -5.486553
H 2.174096 -5.654129 1.828253
H -1.005196 6.349566 3.111368
H 5.064919 4.202739 -2.801260
H -1.370119 -5.044070 -5.089066
H 0.435639 -5.477316 3.597374
Rh -0.829858 0.430723 -0.858204
F -5.137927 -0.217408 -1.933493
C -2.891792 -0.934122 -1.953242
C -4.182012 -0.960171 -1.300623
C -4.502973 -1.646706 -0.177699
H -2.204963 -1.663394 -1.547036
H -3.677412 -2.207471 0.253602
C -5.773894 -1.778660 0.520410
C -6.977752 -1.160512 0.113968
C -5.797499 -2.583014 1.680522
C -8.145722 -1.343801 0.847701
H -6.996687 -0.546151 -0.776248
C -6.967966 -2.762165 2.410244
H -4.881432 -3.071179 2.004804
C -8.149013 -2.141489 1.996021
H -9.062829 -0.863213 0.519079
H -6.961154 -3.386483 3.299050
H -9.066057 -2.280519 2.561189
H -2.915007 -1.009957 -3.035224
C -1.953718 2.195729 -1.691275
H -1.074777 2.666266 -2.125445
C -2.543585 1.178759 -2.508819
H -3.621899 1.162098 -2.598276
H -1.978987 0.900982 -3.389448
C -2.787283 3.095945 -0.867916
C -4.008638 2.693488 -0.292793
C -2.400600 4.441405 -0.733343
C -4.805049 3.604151 0.396981
H -4.355762 1.671468 -0.406145
C -3.204514 5.354856 -0.054529
H -1.468288 4.774770 -1.180556
C -4.407848 4.939102 0.518341
H -5.745242 3.274097 0.829846
H -2.891404 6.391791 0.024520
H -5.037259 5.649798 1.046289
F 0.161616 0.515192 -2.590352
C -1.826828 0.284730 0.710442
O -2.485239 0.164082 1.647018
TS4
B3LYP SCF energy:			-3458.43337070 a.u.
B3LYP enthalpy:			-3457.454668 a.u.
B3LYP free energy:			-3457.613462 a.u.
M06 SCF energy in solution:			-3458.32025326 a.u.
M06 enthalpy in solution:				-3457.341551 a.u.
M06 free energy in solution:			-3457.500345 a.u.
Three lowest frequencies (cm-1):	-398.4467 11.2857 13.5770
Imaginary frequency:				-398.4467 cm-1
Cartesian coordinates
ATOM X Y Z
P -0.288997 -1.541917 0.603888
P -1.243651 1.899264 -0.364628
C -3.011166 -0.569505 0.759019
C -3.069530 -0.268491 -0.719471
C -1.915335 -1.153117 1.415622
C -2.473671 0.865724 -1.288009
C -4.204272 -0.271199 1.516716
C -3.892513 -1.116169 -1.547796
C -4.254358 -0.554595 2.920519
C -4.048584 -0.818196 -2.942097
C -1.996715 -1.422880 2.813510
C -2.667432 1.153754 -2.668623
C -3.123221 -1.134786 3.539494
C -3.420989 0.334531 -3.470952
C -5.364721 0.309896 0.924174
C -4.595343 -2.246342 -1.036525
C 0.733974 -2.374609 1.901404
C -0.576333 -2.898115 -0.599896
C -0.973149 3.420577 -1.395891
C -2.061689 2.531136 1.149300
C -5.428849 -0.259880 3.663988
C -4.851353 -1.657821 -3.761149
C -6.490929 0.580542 1.668615
C -5.376199 -3.034596 -1.851881
C -6.529301 0.293972 3.053960
C -5.502877 -2.746293 -3.231712
C 0.851211 -3.774004 1.941071
C 0.417611 -3.184542 -1.550384
C -1.655432 4.623104 -1.148550
C -1.320163 2.638928 2.336249
C 1.407266 -1.603136 2.867182
C -1.696294 -3.737519 -0.511569
C -0.031965 3.393959 -2.441768
C -3.393556 2.980147 1.118738
C 1.622080 -4.389418 2.929386
C 0.277964 -4.272606 -2.411022
C -1.414727 5.754513 -1.931435
C -1.906981 3.204236 3.471017
C 2.171707 -2.228255 3.853583
C -1.834788 -4.823108 -1.377874
C 0.199172 4.521579 -3.230212
C -3.969162 3.544735 2.256071
C 2.282642 -3.620707 3.888506
C -0.851777 -5.089937 -2.331785
C -0.492318 5.708073 -2.976453
C -3.224656 3.661517 3.432850
H -1.153106 -1.873389 3.318718
H -2.215505 2.040044 -3.097548
H -3.156785 -1.359106 4.602540
H -3.556156 0.575285 -4.522295
H -5.364487 0.541123 -0.133611
H -4.528726 -2.479858 0.019041
H -5.439517 -0.486591 4.726957
H -4.947982 -1.413347 -4.815817
H -7.360573 1.017814 1.186120
H -5.906175 -3.884040 -1.429990
H -7.425458 0.510659 3.628114
H -6.120410 -3.378182 -3.863276
H 0.345005 -4.390377 1.207397
H 1.314724 -2.577166 -1.608066
H -2.370586 4.689306 -0.337595
H -0.306984 2.252475 2.365361
H 1.338799 -0.521622 2.821523
H -2.455400 -3.551209 0.238836
H 0.532056 2.490834 -2.647700
H -3.982619 2.884680 0.211494
H 1.701291 -5.472803 2.947575
H 1.055563 -4.480615 -3.140125
H -1.952443 6.674111 -1.718510
H -1.330543 3.281708 4.388844
H 2.682492 -1.622278 4.597265
H -2.712504 -5.458514 -1.304734
H 0.923624 4.471750 -4.038403
H -5.000261 3.884589 2.225058
H 2.878473 -4.103059 4.658491
H -0.961947 -5.934599 -3.005861
H -0.308540 6.589093 -3.584612
H -3.675552 4.101592 4.318012
Rh 0.811993 0.492227 -0.224774
F 1.141904 1.058793 1.692504
F 3.179296 1.455701 -2.109230
C 2.712970 2.578203 -0.114766
C 2.914348 1.329965 -0.768796
C 3.049340 0.049577 -0.170735
H 2.387598 2.514855 0.916647
H 3.089102 0.092261 0.913556
C 3.641894 -1.164343 -0.764984
C 3.867821 -1.360720 -2.143769
C 4.011173 -2.198768 0.119206
C 4.438052 -2.546003 -2.607785
H 3.603166 -0.589959 -2.855579
C 4.578081 -3.381068 -0.349812
H 3.843790 -2.070292 1.184669
C 4.794866 -3.562158 -1.717693
H 4.605400 -2.673301 -3.673948
H 4.850322 -4.161410 0.355232
H 5.237837 -4.482984 -2.086246
H 2.235033 3.348940 -0.712704
C 5.203708 3.087816 0.981949
C 4.417934 3.607015 -0.041778
H 3.966513 4.578784 0.140157
H 5.067574 3.512148 1.976233
C 0.590266 -0.006043 -2.007934
O 0.490520 -0.279650 -3.120361
H 4.703637 3.435563 -1.076458
C 6.121208 1.987555 0.898087
C 6.820760 1.593078 2.065882
C 6.358759 1.274496 -0.303820
C 7.724192 0.539717 2.032991
H 6.646946 2.133076 2.993139
C 7.253611 0.213195 -0.326815
H 5.832323 1.546662 -1.212709
C 7.941500 -0.153813 0.836490
H 8.259345 0.254128 2.933519
H 7.418005 -0.333362 -1.250134
H 8.646142 -0.979893 0.809773
Int5
B3LYP SCF energy:			-3458.43977391 a.u.
B3LYP enthalpy:			-3457.458505 a.u.
B3LYP free energy:			-3457.614027 a.u.
M06 SCF energy in solution:			-3458.34043026 a.u.
M06 enthalpy in solution:				-3457.359161 a.u.
M06 free energy in solution:			-3457.514683 a.u.
Three lowest frequencies (cm-1):	16.5474 20.6158 22.8404
Cartesian coordinates
ATOM X Y Z
P -1.842718 -0.353525 0.789693
P 1.323471 0.743000 -0.620581
C -1.180013 2.432657 0.621101
C -1.113531 2.269315 -0.868657
C -1.598805 1.376917 1.441935
C -0.108430 1.536376 -1.501321
C -0.896445 3.720439 1.193184
C -2.160437 2.869259 -1.661598
C -1.065081 3.923645 2.601147
C -2.198293 2.644006 -3.075512
C -1.748376 1.605628 2.839977
C -0.198641 1.284760 -2.904391
C -1.499136 2.835877 3.397018
C -1.210803 1.814762 -3.661346
C -0.446421 4.822295 0.409928
C -3.180653 3.687187 -1.095978
C -2.638100 -1.254850 2.201253
C -3.188970 -0.252318 -0.458984
C 2.619796 0.722108 -1.945155
C 1.990606 1.891337 0.664734
C -0.802055 5.201252 3.163913
C -3.219669 3.241042 -3.860642
C -0.198029 6.048903 0.984029
C -4.153338 4.262364 -1.884072
C -0.380838 6.245836 2.374055
C -4.176857 4.041207 -3.280931
C -4.016417 -1.523193 2.239275
C -3.170896 -1.138346 -1.546421
C 2.851781 1.844389 -2.764657
C 1.826349 1.576144 2.024010
C -1.828473 -1.719891 3.256583
C -4.274200 0.629276 -0.317407
C 3.394214 -0.426192 -2.152641
C 2.706717 3.049000 0.314070
C -4.572509 -2.229192 3.308849
C -4.215341 -1.144241 -2.472942
C 3.845257 1.819079 -3.741602
C 2.364979 2.409986 3.006892
C -2.392549 -2.420841 4.324219
C -5.316310 0.621219 -1.243966
C 4.388370 -0.451613 -3.134103
C 3.237864 3.877202 1.302304
C -3.765079 -2.678947 4.354573
C -5.288396 -0.265091 -2.323726
C 4.619781 0.670950 -3.927137
C 3.069167 3.560974 2.652096
H -2.081037 0.799089 3.480475
H 0.548486 0.672203 -3.392489
H -1.641507 2.986441 4.464372
H -1.254594 1.611570 -4.728232
H -0.301648 4.689781 -0.656301
H -3.187908 3.869557 -0.028709
H -0.942876 5.337465 4.233203
H -3.226579 3.056246 -4.931753
H 0.140085 6.875073 0.364839
H -4.911366 4.892159 -1.426930
H -0.187082 7.220790 2.811957
H -4.950030 4.501057 -3.889590
H -4.662630 -1.189426 1.435941
H -2.349416 -1.836229 -1.667514
H 2.230251 2.729065 -2.673005
H 1.304461 0.669362 2.305843
H -0.759084 -1.536410 3.223331
H -4.304151 1.323067 0.517272
H 3.214520 -1.306161 -1.545850
H 2.868281 3.310413 -0.723786
H -5.641242 -2.424916 3.321760
H -4.187785 -1.838844 -3.307527
H 4.003769 2.692434 -4.367771
H 2.230018 2.153320 4.053942
H -1.755196 -2.768035 5.133178
H -6.146909 1.310923 -1.125005
H 4.974576 -1.354133 -3.279880
H 3.784205 4.770866 1.013994
H -4.201007 -3.227234 5.184950
H -6.100917 -0.268838 -3.044891
H 5.387919 0.650116 -4.694903
H 3.485638 4.207443 3.419508
Rh 0.605278 -1.467035 0.115150
F 1.564861 -4.384638 -0.590463
C -0.327579 -3.687933 0.643067
C 1.042596 -3.816741 0.537040
C 1.981901 -3.919347 1.704197
C 3.401835 -3.479065 1.364509
C 3.554850 -1.999780 1.240300
H 4.078247 -3.798804 2.177283
H 3.755179 -4.008417 0.473326
H 1.995761 -4.972545 2.021484
H 1.579854 -3.322405 2.524960
H 2.839532 -1.398478 1.795780
C 4.754068 -1.390517 0.777042
C 5.764929 -2.115930 0.084631
C 4.999619 -0.022072 1.079921
C 6.952924 -1.501683 -0.277461
H 5.606361 -3.159295 -0.166708
C 6.194139 0.582695 0.718733
H 4.244766 0.540218 1.618426
C 7.171889 -0.152026 0.037343
H 7.717521 -2.066132 -0.802676
H 6.368514 1.624940 0.966885
H 8.106323 0.323049 -0.247351
H -0.661814 -3.398033 1.634082
C -1.376034 -4.249235 -0.229352
C -2.673518 -4.343674 0.313444
C -1.157194 -4.763001 -1.524603
C -3.715491 -4.919414 -0.409298
H -2.860580 -3.970608 1.314996
C -2.205412 -5.331773 -2.245228
H -0.171911 -4.727842 -1.968394
C -3.487577 -5.411451 -1.695572
H -4.704612 -4.984365 0.034708
H -2.015142 -5.722697 -3.240815
H -4.298254 -5.860762 -2.262023
F 0.897635 -1.204480 2.114385
C 0.465096 -1.862297 -1.691038
O 0.389091 -2.135517 -2.808240
Int6
B3LYP SCF energy:			-3558.51871455 a.u.
B3LYP enthalpy:			-3557.533903 a.u.
B3LYP free energy:			-3557.696397 a.u.
M06 SCF energy in solution:			-3558.39592767 a.u.
M06 enthalpy in solution:				-3557.411116 a.u.
M06 free energy in solution:			-3557.573610 a.u.
Three lowest frequencies (cm-1):	10.2197 14.3973 15.9735
Cartesian coordinates
ATOM X Y Z
P 1.983443 0.848539 0.831754
P -0.716977 -1.126361 -0.674947
C 2.161467 -2.024016 0.638996
C 2.046945 -1.949131 -0.862991
C 2.229168 -0.891556 1.463271
C 0.842596 -1.682068 -1.527719
C 2.275269 -3.337014 1.226902
C 3.229720 -2.246039 -1.637422
C 2.422263 -3.476537 2.644720
C 3.177047 -2.210939 -3.068796
C 2.378230 -1.065168 2.870098
C 0.824972 -1.647243 -2.953950
C 2.467494 -2.308414 3.441802
C 1.949447 -1.894827 -3.697823
C 2.248964 -4.532197 0.449358
C 4.474834 -2.595971 -1.037381
C 2.328776 1.919266 2.312093
C 3.446337 1.220216 -0.228383
C -2.033766 -1.416422 -1.958421
C -1.136180 -2.370909 0.618071
C 2.529113 -4.770720 3.221943
C 4.340835 -2.504678 -3.829330
C 2.361259 -5.773447 1.035273
C 5.584246 -2.886948 -1.799775
C 2.501702 -5.899942 2.437764
C 5.523437 -2.838470 -3.212401
C 3.587270 2.496167 2.547520
C 3.343212 2.281177 -1.142734
C -2.407390 -2.703847 -2.383554
C -1.729390 -1.902656 1.802602
C 1.278601 2.189272 3.210035
C 4.676799 0.559062 -0.098917
C -2.684561 -0.312112 -2.528817
C -0.967675 -3.753008 0.435410
C 3.794212 3.320635 3.655613
C 4.440121 2.661060 -1.917098
C -3.393084 -2.878222 -3.353249
C -2.174219 -2.812262 2.766436
C 1.495910 3.009499 4.319262
C 5.771344 0.934935 -0.879165
C -3.672268 -0.487873 -3.502307
C -1.411536 -4.653741 1.402804
C 2.750944 3.579060 4.545752
C 5.655110 1.985154 -1.791411
C -4.028448 -1.769238 -3.918100
C -2.025911 -4.185271 2.566441
H 2.423342 -0.191357 3.507405
H -0.101960 -1.421545 -3.466761
H 2.583135 -2.406486 4.518635
H 1.903551 -1.861565 -4.783664
H 2.142321 -4.461426 -0.626458
H 4.546851 -2.644156 0.042164
H 2.637050 -4.848050 4.301210
H 4.273068 -2.465306 -4.913866
H 2.342590 -6.664714 0.413575
H 6.516184 -3.156977 -1.310155
H 2.588790 -6.884900 2.888266
H 6.406683 -3.066866 -3.802547
H 4.410748 2.311119 1.866830
H 2.410464 2.827036 -1.239707
H -1.934793 -3.580141 -1.955681
H -1.787733 -0.831867 1.976535
H 0.298509 1.760242 3.018281
H 4.781900 -0.249022 0.617214
H -2.438392 0.691685 -2.203403
H -0.468265 -4.131010 -0.450647
H 4.774450 3.761021 3.819662
H 4.340728 3.484823 -2.618512
H -3.667159 -3.882547 -3.665521
H -2.625765 -2.441005 3.682954
H 0.675783 3.208057 5.004791
H 6.713691 0.404203 -0.773882
H -4.165528 0.382755 -3.925733
H -1.265898 -5.719844 1.251833
H 2.913922 4.221757 5.407146
H 6.507592 2.276249 -2.399412
H -4.799732 -1.906528 -4.671212
H -2.372286 -4.888565 3.319411
Rh -0.425620 1.298475 -0.056985
F -2.539905 2.967750 -1.430952
C -0.952764 3.401796 0.331033
C -2.104843 2.704416 -0.136740
C -3.272160 2.410208 0.774251
C -4.232156 1.319692 0.287492
C -5.382291 1.092059 1.269208
H -4.656488 1.579835 -0.689006
H -3.693854 0.374343 0.162440
H -3.838781 3.343458 0.905514
H -2.853085 2.127594 1.742739
H -4.975407 0.848826 2.260887
C -6.342570 0.007320 0.827591
C -5.978623 -1.340280 0.946632
C -7.587166 0.332475 0.278649
C -6.843057 -2.346328 0.514698
H -5.016170 -1.607028 1.378883
C -8.453347 -0.675456 -0.149728
H -7.874818 1.375354 0.201693
C -8.084356 -2.016680 -0.035197
H -6.548228 -3.387875 0.612767
H -9.419988 -0.410615 -0.570851
H -8.760215 -2.800430 -0.367387
H -0.873805 3.397729 1.415119
C -0.196689 4.500869 -0.310135
C 0.792247 5.145317 0.461724
C -0.410649 4.966786 -1.622974
C 1.540495 6.200872 -0.053459
H 0.973155 4.803692 1.477693
C 0.339714 6.025722 -2.134229
H -1.168781 4.504482 -2.240965
C 1.319821 6.647970 -1.358609
H 2.295654 6.676208 0.567453
H 1.900298 7.472819 -1.763335
F -1.022907 0.963563 1.854317
C 0.052503 1.651272 -1.810678
O 0.333767 1.866154 -2.909947
H 0.151463 6.367535 -3.149029
F -6.079745 2.302004 1.415161
Int7
B3LYP SCF energy:			-2701.40956425 a.u.
B3LYP enthalpy:			-2700.730361 a.u.
B3LYP free energy:			-2700.851539 a.u.
M06 SCF energy in solution:			-2701.59916180 a.u.
M06 enthalpy in solution:				-2700.919959 a.u.
M06 free energy in solution:			-2701.041137 a.u.
Three lowest frequencies (cm-1):	14.8659 28.0458 30.3035
Cartesian coordinates
ATOM X Y Z
P 1.802481 -0.586325 -0.176811
P -1.634982 -0.907716 0.150382
C 0.109505 1.687867 -0.740258
C -0.458144 1.659570 0.655140
C 1.174155 0.878953 -1.155295
C -1.323277 0.658265 1.109260
C -0.440234 2.661490 -1.653365
C -0.131381 2.765143 1.521619
C 0.104411 2.793724 -2.971743
C -0.696538 2.832704 2.836172
C 1.703838 1.046263 -2.467368
C -1.876916 0.758452 2.418676
C 1.190895 1.967857 -3.343835
C -1.578888 1.807292 3.251320
C -1.518564 3.525113 -1.299827
C 0.750736 3.814551 1.129373
C 3.440111 -0.985773 -0.960484
C 2.277152 0.028663 1.492592
C -2.741737 -1.893033 1.248601
C -2.722298 -0.484232 -1.271555
C -0.437828 3.751776 -3.870401
C -0.369098 3.919404 3.691599
C -2.023378 4.445312 -2.191127
C 1.050713 4.854982 1.980353
C -1.481091 4.563606 -3.492882
C 0.485940 4.913281 3.276881
C 4.670291 -0.551186 -0.445833
C 2.062128 -0.819081 2.589047
C -4.129827 -1.694008 1.272852
C -2.837179 -1.444202 -2.293406
C 3.443837 -1.792356 -2.113221
C 2.899326 1.269304 1.702270
C -2.178924 -2.873698 2.078573
C -3.455865 0.706407 -1.351819
C 5.868610 -0.907051 -1.069822
C 2.468917 -0.437737 3.868907
C -4.937176 -2.451310 2.123643
C -3.670009 -1.194937 -3.384241
C 4.640019 -2.137535 -2.741491
C 3.302687 1.650737 2.982077
C -2.986911 -3.626603 2.930451
C -4.285401 0.948008 -2.449246
C 5.858013 -1.696386 -2.219625
C 3.090479 0.796316 4.066745
C -4.367334 -3.417136 2.955249
C -4.390343 -0.000174 -3.467851
H 2.536702 0.433123 -2.786154
H -2.550281 -0.014264 2.767397
H 1.620256 2.073195 -4.337298
H -2.019773 1.858359 4.244093
H -1.947777 3.458075 -0.307622
H 1.193734 3.792224 0.140872
H -0.007058 3.829110 -4.865769
H -0.811554 3.947733 4.684520
H -2.846107 5.088531 -1.890581
H 1.725792 5.640666 1.651655
H -1.888759 5.293821 -4.186483
H 0.728237 5.741215 3.937556
H 4.704163 0.054217 0.452607
H 1.568583 -1.773935 2.429369
H -4.584641 -0.954246 0.621168
H -2.293068 -2.381025 -2.191099
H 2.501237 -2.153785 -2.514869
H 3.060920 1.943604 0.866417
H -1.109181 -3.054467 2.036881
H -3.380820 1.447487 -0.562652
H 6.811664 -0.567549 -0.649605
H 2.295961 -1.103486 4.710151
H -6.012106 -2.290574 2.129545
H -3.757255 -1.939698 -4.171053
H 4.618828 -2.760511 -3.631523
H 3.772543 2.618664 3.132676
H -2.538793 -4.387821 3.563497
H -4.843612 1.878663 -2.507639
H 6.791723 -1.973638 -2.701517
H 3.403890 1.095390 5.063459
H -4.997497 -4.010436 3.612739
H -5.034512 0.189778 -4.322683
Rh 0.262994 -2.263636 -0.383683
C 1.523664 -3.673191 -0.393564
O 2.214516 -4.591501 -0.291145
F -1.248588 -3.529406 -0.825061
Int8
B3LYP SCF energy:			-3026.01007817 a.u.
B3LYP enthalpy:			-3025.312154 a.u.
B3LYP free energy:			-3025.444353 a.u.
M06 SCF energy in solution:			-3026.20692972 a.u.
M06 enthalpy in solution:				-3025.509006 a.u.
M06 free energy in solution:			-3025.641205 a.u.
Three lowest frequencies (cm-1):	10.8578 18.4217 29.3814
Cartesian coordinates
ATOM X Y Z
P -0.190175 1.804220 -0.169127
P 0.815927 -1.441762 0.168254
C -2.078807 -0.300094 -0.744406
C -1.945379 -0.813814 0.662553
C -1.447428 0.868379 -1.183968
C -0.778214 -1.426253 1.128142
C -2.933011 -1.030087 -1.648757
C -3.086992 -0.697562 1.534679
C -3.125447 -0.556693 -2.986746
C -3.016006 -1.210269 2.870433
C -1.664293 1.318785 -2.518270
C -0.736068 -1.925635 2.461992
C -2.473097 0.632846 -3.387987
C -1.816206 -1.824386 3.301941
C -3.609779 -2.226839 -1.270162
C -4.305025 -0.077157 1.129734
C -0.051737 3.437463 -1.039011
C -0.969387 2.218074 1.441996
C 1.922942 -2.531933 1.162625
C 0.574879 -2.403629 -1.378940
C -3.965619 -1.276494 -3.878626
C -4.140382 -1.095015 3.731910
C -4.417777 -2.903853 -2.156090
C -5.378340 0.020514 1.987073
C -4.601595 -2.427030 -3.476063
C -5.300795 -0.494573 3.303090
C -0.762608 4.579730 -0.644425
C -0.165246 2.201729 2.591432
C 1.772269 -3.929019 1.137090
C 1.514210 -2.195924 -2.403893
C 0.824297 3.533222 -2.135878
C -2.312140 2.614013 1.550992
C 2.930635 -1.965698 1.956601
C -0.430570 -3.363902 -1.551186
C -0.606552 5.784729 -1.333891
C -0.692297 2.585451 3.825793
C 2.604071 -4.741456 1.905853
C 1.435891 -2.936354 -3.583587
C 0.970371 4.734269 -2.828621
C -2.836006 2.996261 2.785728
C 3.765576 -2.785575 2.719369
C -0.507878 -4.097509 -2.736402
C 0.254980 5.864991 -2.427766
C -2.025951 2.985046 3.923924
C 3.602392 -4.170268 2.699897
C 0.423221 -3.883347 -3.754074
H -1.186010 2.227350 -2.859339
H 0.169787 -2.395563 2.823241
H -2.622165 1.003221 -4.399267
H -1.757565 -2.217646 4.313936
H -3.486793 -2.610416 -0.264500
H -4.387931 0.324344 0.126847
H -4.094250 -0.896433 -4.889091
H -4.062552 -1.493157 4.740672
H -4.920784 -3.812848 -1.837557
H -6.294729 0.496779 1.648938
H -5.242814 -2.970317 -4.164534
H -6.155867 -0.413405 3.968456
H -1.427081 4.543937 0.211146
H 0.869911 1.881339 2.511934
H 1.012823 -4.385973 0.510251
H 2.317670 -1.478765 -2.261698
H 1.402128 2.663929 -2.438574
H -2.952376 2.615118 0.673662
H 3.104503 -0.896334 1.953279
H -1.158684 -3.537095 -0.765454
H -1.157207 6.662694 -1.007175
H -0.059671 2.568482 4.708816
H 2.479443 -5.820690 1.875739
H 2.169481 -2.772662 -4.368077
H 1.653943 4.787962 -3.671225
H -3.878432 3.292739 2.859936
H 4.556803 -2.332702 3.309387
H -1.298754 -4.831621 -2.863626
H 0.377416 6.804866 -2.958997
H -2.436424 3.281838 4.885301
H 4.258480 -4.805597 3.289007
H 0.361927 -4.455093 -4.676251
Rh 1.802966 0.733199 -0.129482
C 2.732883 2.398443 0.074870
O 3.259309 3.386226 0.326062
F 3.614382 -0.398992 -0.540687
B 4.926163 0.181852 -0.048250
F 4.652776 0.600568 1.258605
F 5.190879 1.251380 -0.878242
F 5.845606 -0.826250 -0.109280
